# Supplementary material for: Demographically adjusted normative data among Peruvians with diverse education levels for version 3 of the Alzheimer's Disease Centers’ neuropsychological test battery in the Uniform Data Set
Source: Alzheimers Dement. 2025 Sep 23;21(9):e70671. doi: 10.1002/alz.70671 (PMC12457076; doi:10.1002/alz.70671)
Supplement: Supplementary file 3 — Supporting Information [file ALZ-21-e70671-s002.xlsx]

## Sheet: Instructions
This file is meant to facilitate the calculation of normative scores among Spanish-speaking individuals aged 40-80 across all education levels (0-19+ years of education) for tests included in the Uniform Data Set version 3 Neuropsychological Test Battery (Brown et al., 2025).
Use the Norms Calculator tab to calculate normed scores for an examinee by following the steps below:
1. Column B, Row 2: enter '1' for male or '0' for female sex.
2. Column B, Row 3: enter current age in years.
3. Column B, Row 4: enter years of education completed.
4. Column B, Rows 6-11, 13, 15,26, 36, 39, 43-46 (dark orange): enter the raw scores the examinee obtained for specific tests. Raw scores in rows in light orange (rows 12, 14, 27-33, 37-38, 40-41, and 47) will be computed automatically.
5. Once raw scores are entered, Columns D, F, H, J, and L will show normed z scores:
- Column D shows z scores adjusting for sex, age, and years of education.
- Column F shows z scores adjusting for sex only.
- Column H shows z scores adjusting for years of age only.
- Column J shows z scores adjusting for years of education only.
- Column L shows z scores without demographic adjustments.
6. Columns E, G, I, K, and M will show normed percentile scores:
- Column E shows percentile scores adjusting for sex, age, and years of education.
- Column G shows percentile scores adjusting for sex only.
- Column I shows percentile scores adjusting for years of age only.
- Column K shows percentile scores adjusting for years of education only.
- Column M shows percentile scores without demographic adjustments.
The tab labeled "Regression" includes the regression equations and standard deviation of the residuals used to compute normative scores adjusted for age, education, and sex
The tab labeled "Sex" includes the regression equations and standard deviation of the residuals used to compute normative scores adjusted for sex only
The tab labeled "Age" includes the regression equations and standard deviation of the residuals used to compute normative scores adjusted for age only
The tab labeled "Education" includes the regression equations and standard deviation of the residuals used to compute normative scores adjusted for education only
The tab labeled "Intercept" includes the regression equations and standard deviation of the residuals used to compute normative scores without demographic adjustment
Reference: Brown, Bustamante-Paytan, Albujar Pereira, Huilca, Custodio, Agüero, Verastegui, Yauri, Bartolo, Bendezu, Montesinos, Custodio, Demographically-Adjusted Normative Data Among Peruvians with Diverse Education Levels for Version 3 of the Alzheimer’s Disease Centers Neuropsychological Test Battery in the Uniform Data Set. 2025. Alzheimer's & Dementia: The Journal of the Alzheimer's Associa…

## Sheet: Norms Calculator
	Enter Raw Score	The raw score you entered is
Age in years	64	within allowable range
Sex (Male =1, Female =0)	0	within allowable range
Years of education	15	within allowable range	Sex, Age & Education		Sex Only		Age Only		Education Only		No Adjustment
			Z Score	Percentile	Z Score	Percentile	Z Score	Percentile	Z Score	Percentile	Z Score	Percentile
Number Span Test Forward, Total Correct	6	within allowable range	-0.206077	41.8365	0.348774	63.6371	0.353567	63.8168	-0.210361	41.6693	0.353034	63.7969
Number Span Test Forward, Longest Span	5	within allowable range	-0.594217	27.6184	0.0173704	50.6929	0.0118832	50.4741	-0.603668	27.3032	0.0125906	50.5023
Number Span Test Backward, Total Correct	7	within allowable range	1.17236	87.9474	1.48598	93.1358	1.52031	93.5783	1.18069	88.1137	1.51118	93.4629
Number Span Test Backward, Longest Span	5	within allowable range	0.934823	82.506	1.28905	90.131	1.32081	90.6717	0.944346	82.7504	1.31318	90.5438
Trail Making Test Part A, Time (seconds)*	39	within allowable range	-0.618839	26.8011	-1.03511	15.0308	-0.961549	16.8138	-0.467857	31.9944	-0.944937	17.2346
Trail Making Test Part A, Errors*	1	within allowable range	1.15453	87.5859	0.860397	80.5215	0.893808	81.4288	1.19176	88.3322	0.893361	81.4168
Trail Making Test Part B, Time (seconds)*	135	within allowable range	-0.00675048	49.7307	-0.468409	31.9746	-0.446065	32.7775	0.0505274	52.0149	-0.435375	33.1645
Trail Making Test Part B, Errors*	2	within allowable range	0.760199	77.6432	0.413519	66.0387	0.389263	65.1459	0.732238	76.7988	0.389698	65.162
MINT, Total Score	30	within allowable range	0.302481	61.8857	0.773084	78.0264	0.730383	76.7422	0.233439	59.229	0.726993	76.6385
Phonemic Fluency, M	17	within allowable range	0.690246	75.498	1.1282	87.0382	1.17669	88.034	0.737335	76.9541	1.17327	87.9657
Phonemic Fluency, P	16	within allowable range	0.778772	78.1943	1.19037	88.305	1.26397	89.688	0.848633	80.1957	1.25697	89.5618
Semantic Fluency, Animal Naming (Total in 60s)	18	within allowable range	-0.80963	20.9077	-0.156002	43.8016	-0.135612	44.6064	-0.784196	21.6462	-0.131402	44.7729
Semantic Fluency, Vegetable Naming (Total in 60s)	14	within allowable range	-0.865472	19.339	-0.64152	26.0592	-0.423905	33.5817	-0.631335	26.3911	-0.417386	33.8198
Benson Complex Figure Immediate Copy, Total Score	16	within allowable range	0.127416	55.0694	0.586276	72.1155	0.527645	70.1127	0.0440284	51.7559	0.524896	70.0172
Benson Complex Figure Delayed Recall, Total Score	15	within allowable range	0.984044	83.7453	1.27791	89.9359	1.23043	89.0732	0.870868	80.8087	1.21121	88.7093
Craft Story 21 Recall Immediate Verbatim	21	within allowable range	0.876051	80.9499	1.2518	89.4679	1.28632	90.0835	0.911553	81.8998	1.28569	90.0724
Craft Story 21 Recall Immediate Paraphrase	21	within allowable range	1.78179	96.2608	1.98998	97.6704	2.01192	97.7886	1.79367	96.3567	2.00833	97.7696
Craft Story 21 Delay Verbatim	20	within allowable range	1.08451	86.093	1.40685	92.0263	1.44105	92.5214	1.10422	86.5251	1.43629	92.4541
Craft Story 21 Delay Paraphrase	19	within allowable range	1.48837	93.1673	1.76159	96.0931	1.77682	96.2201	1.49498	93.2541	1.77498	96.205
* Higher scores indicate lower percentile
The allowable range is based on the range from the participants in the Brown et al. study
KEY	Descriptor:		Severely Impaired	Moderately Impaired	Mildly Impaired	Low Average	Average	High Average	Superior	Very Superior
	Percentile Range:		<1%	1%-1.99%	2%-8.99%	9%-24.99%	25%-74.99%	75%-90.99%	91%-97.99%	98%<
Created by Gregory Brown for Version 3 UDS applied to a Spanish-speaking Peruvian population with a wide range of educations. No guarantee or liability implied.

## Sheet: Regression
Dependent	intercept_est0	age_est0	male_est0	edu_est0	std_resid
Number Span Test Forward, Total Correct	4.34029	-0.0218014	0.0208982	0.231624	2.03493
Number Span Test Forward, Longest Span	4.08926	-0.00544664	0.04031	0.130897	1.18497
Number Span Test Backward, Total Correct	3.88119	-0.0226263	-0.111435	0.185712	1.51935
Number Span Test Backward, Longest Span	3.3582	-0.0139054	-0.0667682	0.109418	0.952567
Trail Making Test Part A, Time (seconds)	57.1526	0.873354	-12.6903	-3.79407	27.6908
Trail Making Test Part A, Errors	0.517347	0.00278325	-0.101949	-0.0338994	0.704194
Trail Making Test Part B, Time (seconds)	157.379	1.98792	-12.0592	-9.94644	60.6253
Trail Making Test Part B, Errors	2.34681	0.00461655	0.165684	-0.123929	1.60046
MINT, Total Score	26.7305	-0.0497142	0.738119	0.366461	3.15503
Phonemic Fluency, M	8.67404	-0.0355846	-0.769049	0.530235	3.839
Phonemic Fluency, P	8.73297	-0.0503606	-1.19966	0.505271	3.738
Semantic Fluency, Animal Naming (Total in 60s)	21.7518	-0.121804	-0.240511	0.512976	4.50943
Semantic Fluency, Vegetable Naming (Total in 60s)	19.9319	-0.0727159	-3.13605	0.162304	4.28978
Benson Complex Figure Immediate Copy, Total Score	15.1446	-0.0284345	0.469708	0.164714	1.60491
Benson Complex Figure Delayed Recall, Total Score	12.9976	-0.0962266	1.08588	0.313812	3.5097
Craft Story 21 Recall Immediate Verbatim	8.30324	-0.0100606	-0.725308	0.58705	5.17652
Craft Story 21 Recall Immediate Paraphrase	7.48409	-0.0275471	-0.250392	0.527528	4.13405
Craft Story 21 Delay Verbatim	9.53643	-0.0468796	-0.513008	0.520892	5.21018
Craft Story 21 Delay Paraphrase	6.61413	-0.0164541	-0.140784	0.457937	4.41415

## Sheet: Sex
Dependent	intercept_est0	male_est0	std_resid
Number Span Test Forward, Total Correct	5.14575	-0.0382221	2.4493
Number Span Test Forward, Longest Span	4.97551	0.0244898	1.40986
Number Span Test Backward, Total Correct	4.21311	-0.180857	1.87545
Number Span Test Backward, Longest Span	3.51429	-0.105684	1.15257
Trail Making Test Part A, Time (seconds)	76.3951	-10.7646	36.1266
Trail Making Test Part A, Errors	0.37037	-0.0908005	0.73179
Trail Making Test Part B, Time (seconds)	174.222	-10.3376	83.7338
Trail Making Test Part B, Errors	1.27835	0.156432	1.74514
MINT, Total Score	27.0364	0.619477	3.83343
Phonemic Fluency, M	11.4291	-0.880763	4.93783
Phonemic Fluency, P	10.3117	-1.33325	4.77856
Semantic Fluency, Animal Naming (Total in 60s)	18.8583	-0.492708	5.50184
Semantic Fluency, Vegetable Naming (Total in 60s)	16.8421	-3.27221	4.43027
Benson Complex Figure Immediate Copy, Total Score	14.8947	0.406338	1.88523
Benson Complex Figure Delayed Recall, Total Score	9.84615	0.895782	4.03303
Craft Story 21 Recall Immediate Verbatim	13.2358	-0.816418	6.20245
Craft Story 21 Recall Immediate Paraphrase	10.7398	-0.363493	5.15591
Craft Story 21 Delay Verbatim	11.5	-0.695652	6.04189
Craft Story 21 Delay Paraphrase	9.91463	-0.26246	5.15748
\

## Sheet: Age
Dependent	intercept_est0	age_est0	std_resid
Number Span Test Forward, Total Correct	6.96352	-0.0285346	2.43997
Number Span Test Forward, Longest Span	5.53202	-0.0085744	1.40843
Number Span Test Backward, Total Correct	6.00104	-0.0286868	1.86471
Number Span Test Backward, Longest Span	4.60509	-0.0174803	1.14601
Trail Making Test Part A, Time (seconds)	17.2313	0.878694	35.846
Trail Making Test Part A, Errors	0.156193	0.00295342	0.732583
Trail Making Test Part B, Time (seconds)	47.1575	1.94809	82.5786
Trail Making Test Part B, Errors	0.949975	0.00578726	1.74596
MINT, Total Score	30.8102	-0.0562552	3.82011
Phonemic Fluency, M	14.7609	-0.055762	4.93573
Phonemic Fluency, P	14.58	-0.0723104	4.78479
Semantic Fluency, Animal Naming (Total in 60s)	27.5901	-0.138388	5.40732
Semantic Fluency, Vegetable Naming (Total in 60s)	22.0855	-0.095808	4.6091
Benson Complex Figure Immediate Copy, Total Score	16.9645	-0.03057	1.87998
Benson Complex Figure Delayed Recall, Total Score	16.4458	-0.0991814	3.98382
Craft Story 21 Recall Immediate Verbatim	14.9376	-0.0300697	6.20907
Craft Story 21 Recall Immediate Paraphrase	13.402	-0.0431253	5.14831
Craft Story 21 Delay Verbatim	15.5506	-0.0662395	6.02948
Craft Story 21 Delay Paraphrase	11.8752	-0.0317464	5.15333

## Sheet: Education
Dependent	intercept_est0	edu_est0	std_resid
Number Span Test Forward, Total Correct	2.93915	0.232686	2.04144
Number Span Test Forward, Longest Span	3.74907	0.131115	1.18575
Number Span Test Backward, Total Correct	2.3893	0.186931	1.53023
Number Span Test Backward, Longest Span	2.44203	0.110152	0.959076
Trail Making Test Part A, Time (seconds)	109.717	-3.81334	28.8906
Trail Making Test Part A, Errors	0.667258	-0.0338968	0.705844
Trail Making Test Part B, Time (seconds)	281.311	-9.96472	62.5392
Trail Making Test Part B, Errors	2.6837	-0.123814	1.60263
MINT, Total Score	23.7281	0.368477	3.19027
Phonemic Fluency, M	6.16292	0.532442	3.86588
Phonemic Fluency, P	5.14809	0.50846	3.80023
Semantic Fluency, Animal Naming (Total in 60s)	13.8239	0.519124	4.60443
Semantic Fluency, Vegetable Naming (Total in 60s)	14.3639	0.167737	4.56172
Benson Complex Figure Immediate Copy, Total Score	13.4407	0.165839	1.62987
Benson Complex Figure Delayed Recall, Total Score	7.0906	0.317917	3.60633
Craft Story 21 Recall Immediate Verbatim	7.45059	0.588038	5.18767
Craft Story 21 Recall Immediate Paraphrase	5.63782	0.528939	4.14128
Craft Story 21 Delay Verbatim	6.36684	0.523991	5.22839
Craft Story 21 Delay Paraphrase	5.51279	0.458976	4.41647

## Sheet: Intercept
Dependent	intercept_est0	std_resid
Number Span Test Forward, Total Correct	5.13529	2.44936
Number Span Test Forward, Longest Span	4.98225	1.4099
Number Span Test Backward, Total Correct	4.1632	1.8772
Number Span Test Backward, Longest Span	3.48521	1.15353
Trail Making Test Part A, Time (seconds)	73.4388	36.4456
Trail Making Test Part A, Errors	0.345238	0.73292
Trail Making Test Part B, Time (seconds)	171.51	83.8577
Trail Making Test Part B, Errors	1.31939	1.7465
MINT, Total Score	27.2059	3.84339
Phonemic Fluency, M	11.1882	4.95346
Phonemic Fluency, P	9.94706	4.81549
Semantic Fluency, Animal Naming (Total in 60s)	18.7235	5.50623
Semantic Fluency, Vegetable Naming (Total in 60s)	15.9471	4.66489
Benson Complex Figure Immediate Copy, Total Score	15.0059	1.89393
Benson Complex Figure Delayed Recall, Total Score	10.0912	4.05281
Craft Story 21 Recall Immediate Verbatim	13.0118	6.21316
Craft Story 21 Recall Immediate Paraphrase	10.6401	5.15846
Craft Story 21 Delay Verbatim	11.3107	6.04984
Craft Story 21 Delay Paraphrase	9.8432	5.15881
